# Supplementary material for: MIT-001, a Mitochondria-Targeted ROS Scavenger, Ameliorates DSS-Induced Colitis and Is Associated with Reduced HMGB1 and IL-1β Expression
Source: Int J Mol Sci. 2026 Jul 6;27(13):6051. doi: 10.3390/ijms27136051 (PMC13360840; doi:10.3390/ijms27136051)
Supplement: Supplementary file 1 [file ijms-27-06051-s001.zip]

Archive with 2 entries (2 files):
- Dataset_S1.xlsx
- Figure_S1.pdf
