# Supplementary material for: MIT-001, a Mitochondria-Targeted ROS Scavenger, Ameliorates DSS-Induced Colitis and Is Associated with Reduced HMGB1 and IL-1β Expression
Source: Int J Mol Sci. 2026 Jul 6;27(13):6051. doi: 10.3390/ijms27136051 (PMC13360840; doi:10.3390/ijms27136051)
Supplement: Supplementary file 1 [file ijms-27-06051-s001.zip › Dataset_S1.xlsx]

## Sheet: README
Minimal Dataset — Supporting Data
MIT-001 ameliorates DSS-induced colitis and is associated with reduced HMGB1 and IL-1β expression
Manuscript ID: ijms-4373139 — International Journal of Molecular Sciences (IJMS)
This file provides the minimal dataset supporting the conclusions of the article.
Individual-animal values are provided where available; group-level summaries are
provided where individual data were not retained (see notes on each sheet).
Group coding (all sheets):
Control = vehicle-treated control
MIT-001 = MIT-001 only
DSS = DSS-induced colitis
DSS+MIT-001 = DSS colitis treated with MIT-001
Sheets:
Fig2C_ColonLength — Colon length (mm), 1-week and 2-week; individual animals.
Fig2E_Histology — Histologic injury scores; individual animals.
Fig4_Cytokines — Relative colonic mRNA of IL-1β, IL-12, MCP-1, TNF-α; individual animals.
Fig2A_BodyWeight — Body weight change (%); GROUP MEANS only (individual not retained).
Fig3B_HMGB1 — HMGB1-positive cells per HPF; GROUP SUMMARY only (individual not retained).
Sample size analysed (after deaths and occasional technical losses):
Figure 2C (colon length, 2-week): control 3, MIT-001 3, DSS 7, DSS+MIT-001 5.
Figure 2E (histology): control 4, MIT-001 4, DSS 8, DSS+MIT-001 6.
Figure 4 (cytokines, per marker): control 2–4, MIT-001 3–4, DSS 7–8, DSS+MIT-001 4–6.
Histology sub-parameters per segment: inflammation (0–3), extent (0–3), regeneration (0–4),
crypt_damage (0–4), percent_involve (1–4); total = sum; total_average = mean of 3 segments.
Statistics: two-group comparisons by Mann–Whitney U test (SPSS).
Units: colon length, mm; cytokines, relative expression (a.u.); histology, ordinal scores.
Missing values are left blank. No proprietary information is included.

## Sheet: Fig2C_ColonLength
Figure 2C — Colon Length (mm)
Colon length measured at 1 and 2 weeks after DSS administration; individual animals.
Figure 2C uses the 2-week measurement. Blank = not measured / sample lost.
Group	Colon_length_1week	Colon_length_2week
Control	84	79
Control	84	75
Control	80	76
MIT-001	73	72
MIT-001	72	77
MIT-001	72	75
DSS	50	63
DSS	55	65
DSS	40	65
DSS	54	55
DSS	45	60
DSS	56	65
DSS	55	65
DSS+MIT-001	67	68
DSS+MIT-001	66
DSS+MIT-001	66	60
DSS+MIT-001	46
DSS+MIT-001	51	70
DSS+MIT-001	53	72
DSS+MIT-001	54	70

## Sheet: Fig2E_Histology
Figure 2E — Histologic Injury Scores
Per-animal scores across proximal/mid/distal colon segments (Subgroup = animal index).
Group	Subgroup	inflammation_proxi	extent_proxi	regeneration_proxi	Crypt_damage_proxi	percent_involve_proxi	total_proxi	inflammation_mid	extent_mid	regeneration_mid	Crypt_damage_mid	percent_involve_mid	total_mid	inflammation_distal	extent_distal	regeneration_distal	Crypt_damage_distal	percent_involve_distal	total_distal	total_all	total_average
Control	1	0	0	0	0	0	0	1	2	1	1	1	6	0	0	0	0	0	0	6	2
Control	2	0	0	0	0	0	0	0	0	0	0	0	0	0	0	0	0	0	0	0	0
Control	3	0	0	0	0	0	0	0	0	0	0	0	0	0	0	0	0	0	0	0	0
Control	4	0	0	0	0	0	0	1	1	0	0	1	3	0	0	0	0	0	0	3	1
MIT-001	1	0	0	0	0	0	0	0	0	0	0	0	0	0	0	0	0	0	0	0	0
MIT-001	2	0	0	0	0	0	0	1	0	0	0	0	1	0	0	0	0	0	0	1	0.3333
MIT-001	3	0	0	0	0	0	0	1	2	1	1	1	6	0	0	0	0	0	0	6	2
MIT-001	4	0	0	0	0	0	0	0	0	0	0	0	0	0	0	0	0	0	0	0	0
DSS	1	3	3	3	4	3	16	2	2	2	4	2	12	3	2	3	4	2	14	42	14
DSS	2	1	2	1	1	1	6	3	2	3	4	4	16	1	1	1	1	1	5	27	9
DSS	3	1	1	1	1	1	5	2	2	2	2	2	10	1	2	2	1	1	7	22	7.3333
DSS	4	3	3	3	4	4	17	3	3	4	4	4	18	2	2	3	4	3	14	49	16.3333
DSS	5	2	2	3	4	3	14	2	2	3	4	2	13	3	3	3	4	3	16	43	14.3333
DSS	6	1	2	2	1	1	7	1	2	2	2	1	8	3	3	3	4	2	15	30	10
DSS	7	1	2	2	1	1	7	3	3	4	4	3	17	3	3	3	4	3	16	40	13.3333
DSS	8	1	2	1	1	1	6	2	2	3	4	2	13	1	2	1	1	1	6	25	8.3333
DSS+MIT-001	1	1	1	1	0	1	4	2	2	3	4	2	13	1	2	2	1	1	7	24	8
DSS+MIT-001	2	2	2	3	2	2	11	3	2	4	4	4	17	2	2	3	4	1	12	40	13.3333
DSS+MIT-001	3	1	1	1	1	1	5	3	2	3	4	4	16	1	1	1	1	1	5	26	8.6667
DSS+MIT-001	4	1	1	0	0	0	2	1	2	1	1	1	6	1	2	1	1	1	6	14	4.6667
DSS+MIT-001	5	1	1	0	0	0	2	1	2	1	1	1	6	1	2	1	1	1	6	14	4.6667
DSS+MIT-001	6	1	1	0	0	0	2	2	2	3	4	3	14	1	2	1	1	1	6	22	7.3333

## Sheet: Fig4_Cytokines
Figure 4 — Colonic Cytokine mRNA (relative)
Control-normalized relative expression; individual animals. Blank = sample lost.
Group	IL_1_beta	IL_12_score_proximal	MCP_1_distal	TNF_alpha
Control	0.3			0.46
Control	0.15			0.52
Control	1	1	1	1
Control	0.03	0.69	0.73
MIT-001	0.04	0.44	0.56	0.47
MIT-001	0.04	0.29	0.6	0.6
MIT-001	0.04	0.45	0.78	0.62
MIT-001	0.02	0.15	0.23
DSS	5.78	3.23	3.68	0.47
DSS	0.35	0.71	1.51	3.51
DSS	4.44	2.06	2.5
DSS	0.29	0.68	0.55	1.62
DSS	3.05	1.24	2.13	3.61
DSS	0.19	0.93	0.55	1.44
DSS	1	1	1	1
DSS	0.49	2.14	1.79	1.77
DSS+MIT-001		2.16	3.36	0.04
DSS+MIT-001	0.27	0.51	0.52	2.28
DSS+MIT-001				0.92
DSS+MIT-001	0.05	0.13	0.36	2.38
DSS+MIT-001	0.01	0.19	0.28	1.15
DSS+MIT-001	0.14	0.5	0.66	1.82

## Sheet: Fig2A_BodyWeight
Figure 2A — Body Weight Change (%)
Group means of body weight change (%) over 14 days; baseline (Day 1) = 100%.
Group-mean values only; individual-animal data were not retained.
Group	Day 1	Day 2	Day 3	Day 4	Day 5	Day 6	Day 7	Day 8	Day 9	Day 10	Day 11	Day 12	Day 13	Day 14
Control	100	97.265	96.366	95.427	94.77	96.839	97.22	96.284	95.948	96.429	97.552	97.516	96.87	96.16
MIT-001	100	99.518	99.491	98.632	99.687	101.107	100.861	100.962	100.469	100.125	108.321	106.17	105.501	106.36
DSS	100	99.617	98.821	98.954	100.164	99.078	97.464	98.278	87.061	82.124	79.153	76.831	77.32	76.866
DSS+MIT-001	100	97.026	98.444	100.619	103.24	103.87	104.685	99.905	94.419	88.639	84.32	82.099	80.983	83.437

## Sheet: Fig3B_HMGB1
Figure 3B — HMGB1-Positive Cells (IHC)
HMGB1-positive cells per high-power field (HPF).
Group-summary values only; individual cell-count data were not retained.
Group	Mean (cells/HPF)	SEM	n	Comparison	P value
DSS	146.5	15.1	8	—	—
DSS+MIT-001	37.5	8.63	6	DSS+MIT-001 vs. DSS	0.021
Note: control and MIT-001 groups, n = 4 each (group-summary).
